# Supplementary material for: Expression of Intracellular Galectin-8 and -9 in Endometrial Cancer
Source: Int J Mol Sci. 2024 Jun 24;25(13):6907. doi: 10.3390/ijms25136907 (PMC11241125; doi:10.3390/ijms25136907)
Supplement: Supplementary file 1 [file ijms-25-06907-s001.zip]

Archive with 1 entries (1 files):
- ijms-3043792-supplementary.pdf
